# Supplementary material for: Novel Isoxazole Derivative Attenuates Ethanol-Induced Gastric Mucosal Injury through Inhibition of H+/K+-ATPase Pump, Oxidative Stress and Inflammatory Pathways
Source: Molecules. 2022 Aug 9;27(16):5065. doi: 10.3390/molecules27165065 (PMC9415046; doi:10.3390/molecules27165065)
Supplement: Supplementary file 1 [file molecules-27-05065-s001.zip]

Archive with 1 entries (1 files):
- molecules-1816077-supplementary.pdf
